# Supplementary material for: Frequency-oriented hierarchical fusion network for single image raindrop removal
Source: PLoS One. 2024 May 23;19(5):e0301439. doi: 10.1371/journal.pone.0301439 (PMC11115234; doi:10.1371/journal.pone.0301439)
Supplement: S1 Data — (ZIP) [file pone.0301439.s001.zip]

Archive with 311 entries (307 files):
- test_a/
- test_a/data/
- test_a/data/0_rain.png
- test_a/data/10_rain.png
- test_a/data/11_rain.png
- test_a/data/12_rain.png
- test_a/data/13_rain.png
- test_a/data/14_rain.png
- test_a/data/15_rain.png
- test_a/data/16_rain.png
- test_a/data/17_rain.png
- test_a/data/18_rain.png
- test_a/data/19_rain.png
- test_a/data/1_rain.png
- test_a/data/20_rain.png
- test_a/data/21_rain.png
- test_a/data/22_rain.png
- test_a/data/23_rain.png
- test_a/data/24_rain.png
- test_a/data/25_rain.png
- test_a/data/26_rain.png
- test_a/data/27_rain.png
- test_a/data/28_rain.png
- test_a/data/29_rain.png
- test_a/data/2_rain.png
- test_a/data/30_rain.png
- test_a/data/31_rain.png
- test_a/data/32_rain.png
- test_a/data/33_rain.png
- test_a/data/34_rain.png
- test_a/data/35_rain.png
- test_a/data/36_rain.png
- test_a/data/37_rain.png
- test_a/data/38_rain.png
- test_a/data/39_rain.png
- test_a/data/3_rain.png
- test_a/data/40_rain.png
- test_a/data/41_rain.png
- test_a/data/42_rain.png
- test_a/data/43_rain.png
- test_a/data/44_rain.png
- test_a/data/45_rain.png
- test_a/data/46_rain.png
- test_a/data/47_rain.png
- test_a/data/48_rain.png
- test_a/data/49_rain.png
- test_a/data/4_rain.png
- test_a/data/50_rain.png
- test_a/data/51_rain.png
- test_a/data/52_rain.png
- test_a/data/53_rain.png
- test_a/data/54_rain.png
- test_a/data/55_rain.png
- test_a/data/56_rain.png
- test_a/data/57_rain.png
- test_a/data/5_rain.png
- test_a/data/6_rain.png
- test_a/data/7_rain.png
- test_a/data/8_rain.png
- test_a/data/9_rain.png
- test_b/
- test_b/data/
- test_b/data/0_rain.jpg
- test_b/data/100_rain.jpg
- test_b/data/101_rain.jpg
- test_b/data/102_rain.jpg
- test_b/data/103_rain.jpg
- test_b/data/104_rain.jpg
- test_b/data/105_rain.jpg
- test_b/data/106_rain.jpg
- test_b/data/107_rain.jpg
- test_b/data/108_rain.jpg
- test_b/data/109_rain.jpg
- test_b/data/10_rain.jpg
- test_b/data/110_rain.jpg
- test_b/data/111_rain.jpg
- test_b/data/112_rain.jpg
- test_b/data/113_rain.jpg
- test_b/data/114_rain.jpg
- test_b/data/115_rain.jpg
- test_b/data/116_rain.jpg
- test_b/data/117_rain.jpg
- test_b/data/118_rain.jpg
- test_b/data/119_rain.jpg
- test_b/data/11_rain.jpg
- test_b/data/120_rain.jpg
- test_b/data/121_rain.jpg
- test_b/data/122_rain.jpg
- test_b/data/123_rain.jpg
- test_b/data/124_rain.jpg
- test_b/data/125_rain.jpg
- test_b/data/126_rain.jpg
- test_b/data/127_rain.jpg
- test_b/data/128_rain.jpg
- test_b/data/129_rain.jpg
- test_b/data/12_rain.jpg
- test_b/data/130_rain.jpg
- test_b/data/131_rain.jpg
- test_b/data/132_rain.jpg
- test_b/data/133_rain.jpg
- test_b/data/134_rain.jpg
- test_b/data/135_rain.jpg
- test_b/data/136_rain.jpg
- test_b/data/137_rain.jpg
- test_b/data/138_rain.jpg
- test_b/data/139_rain.jpg
- test_b/data/13_rain.jpg
- test_b/data/140_rain.jpg
- test_b/data/141_rain.jpg
- test_b/data/142_rain.jpg
- test_b/data/143_rain.jpg
- test_b/data/144_rain.jpg
- test_b/data/145_rain.jpg
- test_b/data/146_rain.jpg
- test_b/data/147_rain.jpg
- test_b/data/148_rain.jpg
- test_b/data/149_rain.jpg
- test_b/data/14_rain.jpg
- test_b/data/150_rain.jpg
- test_b/data/151_rain.jpg
- test_b/data/152_rain.jpg
- test_b/data/153_rain.jpg
- test_b/data/154_rain.jpg
- test_b/data/155_rain.jpg
- test_b/data/156_rain.jpg
- test_b/data/157_rain.jpg
- test_b/data/158_rain.jpg
- test_b/data/159_rain.jpg
- test_b/data/15_rain.jpg
- test_b/data/160_rain.jpg
- test_b/data/161_rain.jpg
- test_b/data/162_rain.jpg
- test_b/data/163_rain.jpg
- test_b/data/164_rain.jpg
- test_b/data/165_rain.jpg
- test_b/data/166_rain.jpg
- test_b/data/167_rain.jpg
- test_b/data/168_rain.jpg
- test_b/data/169_rain.jpg
- test_b/data/16_rain.jpg
- test_b/data/170_rain.jpg
- test_b/data/171_rain.jpg
- test_b/data/172_rain.jpg
- test_b/data/173_rain.jpg
- test_b/data/174_rain.jpg
- test_b/data/175_rain.jpg
- test_b/data/176_rain.jpg
- test_b/data/177_rain.jpg
- test_b/data/178_rain.jpg
- test_b/data/179_rain.jpg
- test_b/data/17_rain.jpg
- test_b/data/180_rain.jpg
- test_b/data/181_rain.jpg
- test_b/data/182_rain.jpg
- test_b/data/183_rain.jpg
- test_b/data/184_rain.jpg
- test_b/data/185_rain.jpg
- test_b/data/186_rain.jpg
- test_b/data/187_rain.jpg
- test_b/data/188_rain.jpg
- test_b/data/189_rain.jpg
- test_b/data/18_rain.jpg
- test_b/data/190_rain.jpg
- test_b/data/191_rain.jpg
- test_b/data/192_rain.jpg
- test_b/data/193_rain.jpg
- test_b/data/194_rain.jpg
- test_b/data/195_rain.jpg
- test_b/data/196_rain.jpg
- test_b/data/197_rain.jpg
- test_b/data/198_rain.jpg
- test_b/data/199_rain.jpg
- test_b/data/19_rain.jpg
- test_b/data/1_rain.jpg
- test_b/data/200_rain.jpg
- test_b/data/201_rain.jpg
- test_b/data/202_rain.jpg
- test_b/data/203_rain.jpg
- test_b/data/204_rain.jpg
- test_b/data/205_rain.jpg
- test_b/data/206_rain.jpg
- test_b/data/207_rain.jpg
- test_b/data/208_rain.jpg
- test_b/data/209_rain.jpg
- test_b/data/20_rain.jpg
- test_b/data/210_rain.jpg
- test_b/data/211_rain.jpg
- test_b/data/212_rain.jpg
- test_b/data/213_rain.jpg
- test_b/data/214_rain.jpg
- test_b/data/215_rain.jpg
- test_b/data/216_rain.jpg
- test_b/data/217_rain.jpg
- test_b/data/218_rain.jpg
- test_b/data/219_rain.jpg
- test_b/data/21_rain.jpg
- test_b/data/220_rain.jpg
- test_b/data/221_rain.jpg
- test_b/data/222_rain.jpg
- test_b/data/223_rain.jpg
- test_b/data/224_rain.jpg
- test_b/data/225_rain.jpg
- test_b/data/226_rain.jpg
- test_b/data/227_rain.jpg
- test_b/data/228_rain.jpg
- test_b/data/229_rain.jpg
- test_b/data/22_rain.jpg
- test_b/data/230_rain.jpg
- test_b/data/231_rain.jpg
- test_b/data/232_rain.jpg
- test_b/data/233_rain.jpg
- test_b/data/234_rain.jpg
- test_b/data/235_rain.jpg
- test_b/data/236_rain.jpg
- test_b/data/237_rain.jpg
- test_b/data/238_rain.jpg
- test_b/data/239_rain.jpg
- test_b/data/23_rain.jpg
- test_b/data/240_rain.jpg
- test_b/data/241_rain.jpg
- test_b/data/242_rain.jpg
- test_b/data/243_rain.jpg
- test_b/data/244_rain.jpg
- test_b/data/245_rain.jpg
- test_b/data/246_rain.jpg
- test_b/data/247_rain.jpg
- test_b/data/248_rain.jpg
- test_b/data/24_rain.jpg
- test_b/data/25_rain.jpg
- test_b/data/26_rain.jpg
- test_b/data/27_rain.jpg
- test_b/data/28_rain.jpg
- test_b/data/29_rain.jpg
- test_b/data/2_rain.jpg
- test_b/data/30_rain.jpg
- test_b/data/31_rain.jpg
- test_b/data/32_rain.jpg
- test_b/data/33_rain.jpg
- test_b/data/34_rain.jpg
- test_b/data/35_rain.jpg
- test_b/data/36_rain.jpg
- test_b/data/37_rain.jpg
- test_b/data/38_rain.jpg
- test_b/data/39_rain.jpg
- test_b/data/3_rain.jpg
- test_b/data/40_rain.jpg
- test_b/data/41_rain.jpg
- test_b/data/42_rain.jpg
- test_b/data/43_rain.jpg
- test_b/data/44_rain.jpg
- test_b/data/45_rain.jpg
- test_b/data/46_rain.jpg
- test_b/data/47_rain.jpg
- test_b/data/48_rain.jpg
- test_b/data/49_rain.jpg
- test_b/data/4_rain.jpg
- test_b/data/50_rain.jpg
- test_b/data/51_rain.jpg
- test_b/data/52_rain.jpg
- test_b/data/53_rain.jpg
- test_b/data/54_rain.jpg
- test_b/data/55_rain.jpg
- test_b/data/56_rain.jpg
- test_b/data/57_rain.jpg
- test_b/data/58_rain.jpg
- test_b/data/59_rain.jpg
- test_b/data/5_rain.jpg
- test_b/data/60_rain.jpg
- test_b/data/61_rain.jpg
- test_b/data/62_rain.jpg
- test_b/data/63_rain.jpg
- test_b/data/64_rain.jpg
- test_b/data/65_rain.jpg
- test_b/data/66_rain.jpg
- test_b/data/67_rain.jpg
- test_b/data/68_rain.jpg
- test_b/data/69_rain.jpg
- test_b/data/6_rain.jpg
- test_b/data/70_rain.jpg
- test_b/data/71_rain.jpg
- test_b/data/72_rain.jpg
- test_b/data/73_rain.jpg
- test_b/data/74_rain.jpg
- test_b/data/75_rain.jpg
- test_b/data/76_rain.jpg
- test_b/data/77_rain.jpg
- test_b/data/78_rain.jpg
- test_b/data/79_rain.jpg
- test_b/data/7_rain.jpg
- test_b/data/80_rain.jpg
- test_b/data/81_rain.jpg
- test_b/data/82_rain.jpg
- test_b/data/83_rain.jpg
- test_b/data/84_rain.jpg
- test_b/data/85_rain.jpg
- test_b/data/86_rain.jpg
- test_b/data/87_rain.jpg
- test_b/data/88_rain.jpg
- test_b/data/89_rain.jpg
- test_b/data/8_rain.jpg
[truncated: 11 more entries]
