# Supplementary material for: Frequency-oriented hierarchical fusion network for single image raindrop removal
Source: PLoS One. 2024 May 23;19(5):e0301439. doi: 10.1371/journal.pone.0301439 (PMC11115234; doi:10.1371/journal.pone.0301439)
Supplement: S2 Data — (ZIP) [file pone.0301439.s002.zip]

Archive with 22 entries (18 files):
- config.py
- data_RGB.py
- dataset_RGB.py
- Datasets/
- LICENSE.md
- losses.py
- Net.py
- pytorch-gradual-warmup-lr/
- pytorch-gradual-warmup-lr/setup.py
- pytorch-gradual-warmup-lr/warmup_scheduler/
- pytorch-gradual-warmup-lr/warmup_scheduler/__init__.py
- pytorch-gradual-warmup-lr/warmup_scheduler/run.py
- pytorch-gradual-warmup-lr/warmup_scheduler/scheduler.py
- test.py
- train.py
- training.yml
- utils/
- utils/__init__.py
- utils/dataset_utils.py
- utils/dir_utils.py
- utils/image_utils.py
- utils/model_utils.py
