# Supplementary material for: Frequency-oriented hierarchical fusion network for single image raindrop removal
Source: PLoS One. 2024 May 23;19(5):e0301439. doi: 10.1371/journal.pone.0301439 (PMC11115234; doi:10.1371/journal.pone.0301439)
Supplement: S2 Data — (ZIP) [file pone.0301439.s002.zip › data_RGB.py]

import os
from dataset_RGB import DataLoaderTrain, DataLoaderVal, DataLoaderTest

def get_training_data(rgb_dir, img_options):
    assert os.path.exists(rgb_dir)
    return DataLoaderTrain(rgb_dir, img_options)

def get_validation_data(rgb_dir, img_options):
    assert os.path.exists(rgb_dir)
    return DataLoaderVal(rgb_dir, img_options)

def get_test_data(rgb_dir, img_options):
    assert os.path.exists(rgb_dir)
    return DataLoaderTest(rgb_dir, img_options)
