# Supplementary material for: Frequency-oriented hierarchical fusion network for single image raindrop removal
Source: PLoS One. 2024 May 23;19(5):e0301439. doi: 10.1371/journal.pone.0301439 (PMC11115234; doi:10.1371/journal.pone.0301439)
Supplement: S2 Data — (ZIP) [file pone.0301439.s002.zip › losses.py]

import torch
import torch.nn as nn
import torch.nn.functional as F

class CharbonnierLoss(nn.Module):
    """Charbonnier Loss (L1)"""

    def __init__(self, eps=1e-3):
        super(CharbonnierLoss, self).__init__()
        self.eps = eps

    def forward(self, x, y):
        diff = x - y
        # loss = torch.sum(torch.sqrt(diff * diff + self.eps))
        loss = torch.mean(torch.sqrt((diff * diff) + (self.eps*self.eps)))
        return loss

class EdgeLoss(nn.Module):
    def __init__(self):
        super(EdgeLoss, self).__init__()
        k = torch.Tensor([[.05, .25, .4, .25, .05]])
        self.kernel = torch.matmul(k.t(),k).unsqueeze(0).repeat(3,1,1,1)
        if torch.cuda.is_available():
            self.kernel = self.kernel.cuda()
        self.loss = CharbonnierLoss()

    def conv_gauss(self, img):
        n_channels, _, kw, kh = self.kernel.shape
        img = F.pad(img, (kw//2, kh//2, kw//2, kh//2), mode='replicate')
        return F.conv2d(img, self.kernel, groups=n_channels)

    def laplacian_kernel(self, current):
        filtered    = self.conv_gauss(current)    # filter
        down        = filtered[:,:,::2,::2]               # downsample
        new_filter  = torch.zeros_like(filtered)
        new_filter[:,:,::2,::2] = down*4                  # upsample
        filtered    = self.conv_gauss(new_filter) # filter
        diff = current - filtered
        return diff

    def forward(self, x, y):
        loss = self.loss(self.laplacian_kernel(x), self.laplacian_kernel(y))
        return loss
