# Supplementary material for: Frequency-oriented hierarchical fusion network for single image raindrop removal
Source: PLoS One. 2024 May 23;19(5):e0301439. doi: 10.1371/journal.pone.0301439 (PMC11115234; doi:10.1371/journal.pone.0301439)
Supplement: S2 Data — (ZIP) [file pone.0301439.s002.zip › training.yml]

###############
## 
####

GPU: [0,1,2,3]

VERBOSE: True

MODEL:
  MODE: 'Deraining'
  SESSION: 'Net'

# Optimization arguments.
OPTIM:
  BATCH_SIZE: 16
  NUM_EPOCHS: 250
  # NEPOCH_DECAY: [10]
  LR_INITIAL: 2e-4
  LR_MIN: 1e-6
  # BETA1: 0.9

TRAINING:
  VAL_AFTER_EVERY: 5
  RESUME: False
  TRAIN_PS: 256
  VAL_PS: 128
  TRAIN_DIR: './Datasets/train'       # path to training data
  VAL_DIR: './Datasets/test_a' # path to validation data
  SAVE_DIR: './checkpoints'           # path to save models and images
  # SAVE_IMAGES: False
