# Supplementary material for: Frequency-oriented hierarchical fusion network for single image raindrop removal
Source: PLoS One. 2024 May 23;19(5):e0301439. doi: 10.1371/journal.pone.0301439 (PMC11115234; doi:10.1371/journal.pone.0301439)
Supplement: S2 Data — (ZIP) [file pone.0301439.s002.zip › utils/dataset_utils.py]

import torch

class MixUp_AUG:
    def __init__(self):
        self.dist = torch.distributions.beta.Beta(torch.tensor([0.6]), torch.tensor([0.6]))

    def aug(self, rgb_gt, rgb_noisy):
        bs = rgb_gt.size(0)
        indices = torch.randperm(bs)
        rgb_gt2 = rgb_gt[indices]
        rgb_noisy2 = rgb_noisy[indices]

        lam = self.dist.rsample((bs,1)).view(-1,1,1,1).cuda()

        rgb_gt    = lam * rgb_gt + (1-lam) * rgb_gt2
        rgb_noisy = lam * rgb_noisy + (1-lam) * rgb_noisy2

        return rgb_gt, rgb_noisy
