# Supplementary material for: Frequency-oriented hierarchical fusion network for single image raindrop removal
Source: PLoS One. 2024 May 23;19(5):e0301439. doi: 10.1371/journal.pone.0301439 (PMC11115234; doi:10.1371/journal.pone.0301439)
Supplement: S2 Data — (ZIP) [file pone.0301439.s002.zip › utils/image_utils.py]

import torch
import numpy as np
import cv2

def torchPSNR(tar_img, prd_img):
    imdff = torch.clamp(prd_img,0,1) - torch.clamp(tar_img,0,1)
    rmse = (imdff**2).mean().sqrt()
    ps = 20*torch.log10(1/rmse)
    return ps

def save_img(filepath, img):
    cv2.imwrite(filepath,cv2.cvtColor(img, cv2.COLOR_RGB2BGR))

def numpyPSNR(tar_img, prd_img):
    imdff = np.float32(prd_img) - np.float32(tar_img)
    rmse = np.sqrt(np.mean(imdff**2))
    ps = 20*np.log10(255/rmse)
    return ps
